# Supplementary material for: Influence of the Surface Chemistry of Graphene Oxide on the Structure–Property Relationship of Waterborne Poly(urethane urea) Adhesive
Source: Materials (Basel). 2021 Aug 5;14(16):4377. doi: 10.3390/ma14164377 (PMC8399831; doi:10.3390/ma14164377)
Supplement: Supplementary file 1 [file materials-14-04377-s001.zip]

Archive with 1 entries (1 files):
- materials-1305551-supplementary.pdf
